# Supplementary material for: Extreme isotopic heterogeneity in Samoan clinopyroxenes constrains sediment recycling
Source: Nat Commun. 2021 Feb 23;12:1234. doi: 10.1038/s41467-021-21416-9 (PMC7902626; doi:10.1038/s41467-021-21416-9)
Supplement: Supplementary file 4 — Supplementary Data 1 [file 41467_2021_21416_MOESM4_ESM.xlsx]

## Sheet: Table_S1
Supplementary Table 1. Sr and Nd isotope, major element, and trace elment anaylses of clinopyroxenes.
	TIMS	TIMS	TIMS	TIMS	TIMS	TIMS	TIMS	TIMS	TIMS	TIMS	EPMA	EPMA	EPMA	EPMA	EPMA	EPMA	EPMA	EPMA	EPMA	EPMA	EPMA	EPMA	EPMA	EPMA	EPMA	EPMA	EPMA	EPMA	EPMA	EPMA	LA-ICP-MS	LA-ICP-MS	LA-ICP-MS	LA-ICP-MS	LA-ICP-MS	LA-ICP-MS	LA-ICP-MS	LA-ICP-MS	LA-ICP-MS	LA-ICP-MS	LA-ICP-MS	LA-ICP-MS	LA-ICP-MS	LA-ICP-MS	LA-ICP-MS	LA-ICP-MS	LA-ICP-MS	LA-ICP-MS	LA-ICP-MS
Sample ID	Total Sr (ng)	[Sr]sample/[Sr]blank	87Sr/86Sr	2σ (std. err.)	87Sr/86Sr ratio change due to blank corr. (ppm) a	Total Nd (ng)	[Nd]sample/[Nd]blank	143Nd/144Nd	2σ (std. err.)	143Nd/144Nd ratio change due to blank corr. (ppm) b	SiO2 (wt%)c	2 S.D.d	TiO2 (wt%)	2 S.D.	Al2O3 (wt%)	2 S.D.	Cr2O3 (wt%)	2 S.D.	FeO (wt%)	2 S.D.	MnO (wt%)	2 S.D.	MgO (wt%)	2 S.D.	CaO (wt%)	2 S.D.	Na2O (wt%)	2 S.D.	Mg#	Total	Ti (ppm)e	Cr (ppm)	Sc (ppm)	Sr (ppm)	Y ppm	Zr (ppm)	Nb (ppm)	Ba (ppm)	La (ppm)	Ce (ppm)	Pr (ppm)	Nd (ppm)	Sm (ppm)	Eu (ppm)	Gd (ppm)	Tb (ppm)	Dy (ppm)	Ho (ppm)	Er (ppm)
ALIA-D115-18-cpx-mt1gr5	17.4	384	0.717412	1.1e-05	23	7.75	3168	0.51235	1.4e-05	0.3	51.13	1.54	1.37	0.63	2.65	1.09	0.2	0.23	7.96	0.52	0.17	0.09	15.9	1.29	20.24	0.91	0.35	0.11	78.0732	99.97	6754	1219.8	51.82	97.62	36.18	96.5	0.31	0.06	16.04	63.74	10.53	50.28	12.76	3.05	10.24	1.62	8.18	1.33	3.52
ALIA-D115-18-cpx-mt1gr7	11.6	256	0.721582	1.2e-05	57	5.11	2089	0.512282	1.5e-05	0.4	51.46	1.58	1.31	0.39	2.41	0.7	0.4	0.42	6.93	1.41	0.15	0.09	16.59	1.27	20.4	1.2	0.33	0.11	81.015	99.98	6245	2622.5	47.25	72.35	26.08	55.18	0.17	0.06	8.94	36.38	6.27	29.98	8.85	1.96	6.98	1.12	5.11	0.99	2.33
ALIA-D115-18-cpx-mt1gr14*	58.7	1297	0.72146	8e-06	11	25.6	10379	0.512284	1.1e-05	0.1	51.22	1.29	0.98	0.39	2.23	0.68	0.68	0.31	6.47	0.94	0.13	0.07	17.99	2.1	20	2.1	0.32	0.13	83.2114	100.02	6001.67	4890	53.95	66.95	23.12	56.85	0.31	0.38	12.96	45.75	6.47	28.58	7.15	1.57	7.07	0.98	4.99	0.88	2.23
ALIA-D115-18-cpx-mt1gr15	22.1	489	0.722161	9e-06	32	11.66	4769	0.512263	1.5e-05	0.2	51.5	1	1.26	0.35	2.44	0.61	0.37	0.28	7.35	0.47	0.16	0.07	16.57	0.79	20.03	0.58	0.31	0.09	80.0742	99.99	7532.5	2217	61.73	73.98	40.63	83.68	0.24	0	13.4	56.43	18	49.45	13.4	2.69	11.95	1.76	9.13	1.66	4.01
ALIA-D115-18-cpx-mt1gr18	14.9	329	0.723888	1.5e-05	54	7.29	2982	0.512238	1.3e-05	0.3	51.47	1.32	1.1	0.51	2.6	0.78	0.34	0.41	6.89	0.92	0.16	0.08	16.57	1.59	20.48	1.93	0.39	0.12	81.0854	100	7195	1682.75	62.78	77	33.48	77.03	0.32	0	15.53	56.93	8.78	40.45	9.93	2.61	8.63	1.49	7.62	1.41	3.33
ALIA-D115-18-cpx-mt1gr20	9.1	200	0.716833	1.5e-05	41	4.49	1834	0.512357	1.3e-05	0.6	51.02	1.9	1.41	0.58	2.87	0.9	0.2	0.21	7.65	0.65	0.15	0.08	15.84	1.66	20.45	0.86	0.37	0.13	78.6823	99.96	8332	1672.4	57.6	101.92	42.76	113.4	0.45	0.06	17.62	72.26	12.06	59.66	14.52	3.57	12.62	1.94	9.8	1.64	3.9
ALIA-D115-18-cpx-mt2gr14	13.4	295	0.719515	1.5e-05	40	6	2455	0.512306	2.6e-05	0.4	51.15	1.9	1.39	0.57	2.62	0.99	0.26	0.33	7.74	0.65	0.16	0.08	16.24	2.03	20.08	1.16	0.35	0.13	78.9036	99.99	7733.3	1696.7	62.77	96.7	34.47	93.53	0.26	0.02	16.87	60.17	10.05	47.67	12.67	2.8	11.23	1.51	7.78	1.47	3.47
ALIA-D115-18-cpx-mt2gr21*	13	287	0.717781	1e-05	33	6.29	2571	0.512347	1.3e-05	0.4	51.54	1.67	1.21	0.62	2.31	0.89	0.33	0.27	6.76	0.98	0.15	0.09	16.49	1.1	20.79	0.89	0.4	0.13	81.3024	99.98	7538	2744	63.14	98.3	25.68	62.38	0.23	0.04	10.87	41.18	7.24	35.8	9.12	2.57	9.36	1.3	5.67	1.04	2.4
ALIA-D115-18-cpx-mt2gr33	10.2	226	0.718735	1.8e-05	48	16.71	6834	0.512328	1.4e-05	0.1	51.2	2.01	1.59	0.51	2.92	0.81	0.28	0.26	7.99	0.63	0.17	0.09	15.7	1.88	19.8	1.04	0.34	0.12	77.7908	99.99	10387.5	2002	69.83	98.85	39.98	110.65	0.4	0.11	17.08	66.98	11.21	55.1	14.65	3.51	13.43	1.89	9.76	1.52	3.46
ALIA-D115-18-cpx-mt2gr6	38.5	1042	0.720769	1e-05	13	-	-	-	-	-	51.28	1.5	1.26	0.47	2.5	0.76	0.33	0.4	7.53	1.03	0.16	0.09	16.43	1.29	20.18	0.63	0.34	0.11	79.5477	100.01	7725	2696.3	60.6	75.18	36.1	72.28	0.28	0.03	13.03	51.98	9.03	43.18	11.9	2.72	10.25	1.62	8.04	1.43	3.47
ALIA-D115-18-cpx-mt2gr17	36.8	994	0.721706	9e-06	15	-	-	-	-	-	52.91	1.76	0.63	0.57	1.57	0.92	0.96	0.28	4.6	0.69	0.11	0.07	18.6	1.68	20.34	0.73	0.28	0.11	87.8163	100	3250	8885	47.68	46.5	8.66	10.9	0.12	0	3.16	11.43	1.83	8.83	2.44	0.82	2.61	0.42	1.67	0.36	0.97
ALIA-D115-18-cpx-mt2gr18	8.6	232	0.718245	1.5e-05	43	-	-	-	-	-	51.68	2.2	1.25	0.4	2.22	0.87	0.48	0.29	6.37	1.23	0.13	0.08	16.7	2.1	20.8	1.13	0.35	0.12	82.3734	99.98	7706.7	4130	57.83	127	16.6	44.83	0.21	0	8.54	34	6.05	30.13	7.33	1.93	6.26	0.9	4.02	0.71	1.39
ALIA-D115-18-cpx-mt2gr29	22.5	610	0.721023	8e-06	23	-	-	-	-	-	51.55	1.78	1.28	0.48	2.53	0.85	0.28	0.27	7.28	1.18	0.16	0.08	16.34	1.41	20.24	0.76	0.34	0.11	80.0038	100	8270	2487.5	67.13	97.1	38.08	90.63	0.27	0.07	14.77	61.23	10.68	52.03	13.9	3.44	12.53	1.77	8.48	1.61	3.84
ALIA-D115-18-cpx-mt2gr31	12.8	347	0.720085	1.7e-05	36	-	-	-	-	-	51.23	1.49	1.39	0.36	2.67	0.64	0.28	0.31	7.94	0.68	0.17	0.08	16.2	1.67	19.8	1.37	0.33	0.11	78.4341	100.01	8286.67	1697.33	69	84.7	40.87	85.03	0.28	0	15.01	58.9	9.81	49.97	13.1	3.28	13.2	1.66	8.45	1.67	3.83
ALIA-D115-18-cpx-mt2gr46	12.1	328	0.719807	9e-06	37	-	-	-	-	-	51.32	1.36	1.32	0.42	2.67	0.68	0.26	0.25	7.19	0.92	0.15	0.08	16.4	1.09	20.34	0.82	0.34	0.1	80.2602	99.99	5670	1976.67	62.2	80	28.23	65.8	0.21	0	9.83	38.03	6.64	33.93	9.37	2.4	9.83	1.29	6.59	1.15	2.56
ALIA-D115-18-cpx-mt2gr48	18.6	502	0.717112	1.2e-05	17	-	-	-	-	-	51.34	1.83	1.3	0.66	2.71	0.87	0.19	0.25	7.79	0.68	0.17	0.09	15.83	1.38	20.25	0.64	0.42	0.16	78.3658	100	7155	1092.5	66.95	108.08	55.55	141.25	0.43	0.16	26.95	98.9	16.32	80.1	19.73	4.55	22.2	2.53	11.83	2.17	5.54
BCR2 aliquot 1	5.6	151	0.705027	4.52852e-05	56	-	-	-	-	-	-	-	-	-	-	-	-	-	-	-	-	-	-	-	-	-	-	-	-	-	-	-	-	-	-	-	-	-	-	-	-	-	-	-	-	-	-	-	-
BCR2 aliquot 2	10.8	239	0.704974	1.84401e-05	36	0.88	360	0.512634	3.2e-05	4.3	-	-	-	-	-	-	-	-	-	-	-	-	-	-	-	-	-	-	-	-	-	-	-	-	-	-	-	-	-	-	-	-	-	-	-	-	-	-	-
aThe change in 87Sr/86Sr ratio due to the blank correction calculated as |(87Sr/86Srblankcorrd_norm-87Sr/86Srmeasured_norm)/(87Sr/86Srblankcorrd_norm)*106|, where "norm" represents correction for fractionation and normalization to preferred 87Sr/86Sr of NBS987.
bThe change in 143Nd/144Nd ratio due to the blank correction calculated as |(143Nd/144Ndblankcorrd_norm-143Nd/144Ndmeasured_norm)/(143Nd/144Ndblankcorrd_norm)*106|, where "norm" represents correction for fractionation and normalization to preferred 143Nd/144Nd of JNdi.
cEach oxide value is the average of many 2 µm sized pixels from oxide maps of each grain analyzed by electron microprobe. All of the data from each map was filtered to remove any inclusions within the clinopyroxenes prior to averaging the pixels as well as any low total (<90 wt%) measurements (see Methods section ii for more detail).
d2 standard deviations of 2 µm sized pixels from oxide maps maps. Because each grain exhibits elemental zoning to some degree, the standard deviation reflects the grain zoning and are larger than any analytical uncertainty.
eEach trace element measurement is an average of three to four 15 µm laser spot analyses spread across each cpx grain and were measured via LA-ICP-MS . 2RSD on each element can be found in Supplememntary Table 4.
*Trace element data for these clinopyroxenes are also reported in Adams et al. (in revision, G-cubed; see main text Ref. 51); major element data is also reported, but using a different analytical method.
[truncated: 4 more columns]
