# Supplementary material for: Extreme isotopic heterogeneity in Samoan clinopyroxenes constrains sediment recycling
Source: Nat Commun. 2021 Feb 23;12:1234. doi: 10.1038/s41467-021-21416-9 (PMC7902626; doi:10.1038/s41467-021-21416-9)
Supplement: Supplementary file 5 — Supplementary Data 2 [file 41467_2021_21416_MOESM5_ESM.xlsx]

## Sheet: Table_S2
Supplementary Table 2. Inferred endmember mixing compositions
		0.5 wt% MgO startingb	2 wt% MgO startingc	3.8 wt% MgO startingd	clinopyroxene-hosted melt inclusione	clinopyroxene-hosted melt inclusionf
Endmember	Mafic endmembera	Silicic endmember	Silicic endmember	Silicic endmember	High MgO	Average
SiO2	44.7	65.5	62.2	58.3	64.5	65.7
TiO2	4.5	1	1.6	2.2	1.7	1.2
Al2O3	12.1	17.1	16.3	15.4	18.7	19.3547
FeO	11.6	3.8	5.04	6.5	1.5	0.836363
MnO	0.17	0.015	0.04	0.07	0.0402617	0.0220623
MgO	10	0.5	2	3.8	1	0.12034
CaO	10.8	2.7	4	5.5	1.5	1.60102
Na2O	2.8	4.4	4.2	3.9	2.5	3.3
K2O	1.3	6.6	5.8	4.8	7.36789	7.03989
P2O5	0.71	0.17	0.26	0.36	0.452944	0.556572
Total	98.68	101.785	101.44	100.83	99.2611	99.7309
Sr (ppm)	711.9	379.8	432.2	495.1	562.4	655.9
Nd (ppm)	48.2	63.3	60.9	58.1	41.3	45.6
Nb (ppm)	60.8	38.7	42.2	46.4	53.6	60
Th (ppm)	3	21	18.1	14.7	-	-
87Sr/86Sr	0.706099	0.731581	0.724948	0.718882	-	-
143Nd/144Nd		0.512129	0.512213	0.512323	-	-
aBulk composition of mafic, geochemically depleted endmember (low 87Sr/86Sr) for an assumed MgO of 10 wt%. The MgO of the
mafic endmember (M) is held constant for each binary mixing calculation in which the MgO of the silicic endmember (S) is adjusted,
thus there is simply one mafic composition and three silicic compositions provided. See Methods for more detail.
bBulk composition of inferred silicic, geochemically enriched endmember (high 87Sr/86Sr) endmember given an assumed MgO of 0.5 wt% for S
and 10 wt% for M.
cBulk composition of inferred silicic, geochemically enriched endmember (high 87Sr/86Sr) given an assumed MgO of 2 wt% for S and 10 wt% for M.
dBulk composition of inferred silicic, geochemically enriched endmember (high 87Sr/86Sr) given an assumed MgO of 3.8 wt% (same as the ALIA-D115-21 lava) for S and 10 wt% for M. It is important to note that aside from the MgO concentration, all values listed in this column were calculated by the methods described in this study, they are not the values of ALIA-D115-21.
eHighest MgO clinopyroxene-hosted melt inclusion found in clinopyroxens of the the ALIA-D115-18 sample analyzed by EPMA (see main text Ref. 39 and 51) for comparison to derived EM2-melts of this study.
The similarity of the melt inclusions to the inferred S endmember compositions potentially suggests these melt inclusions could be a good analog for a pure EM2-derived melt.
fAverage clinopyroxene-hosted melt inclusion composition from melt inclusiosns analyzed by EPMA in clinopyroxenes from the ALIA-D115-18 lava (see main text Ref. 39 and 51).
