# Supplementary material for: Extreme isotopic heterogeneity in Samoan clinopyroxenes constrains sediment recycling
Source: Nat Commun. 2021 Feb 23;12:1234. doi: 10.1038/s41467-021-21416-9 (PMC7902626; doi:10.1038/s41467-021-21416-9)
Supplement: Supplementary file 6 — Supplementary Data 3 [file 41467_2021_21416_MOESM6_ESM.xlsx]

## Sheet: Table_S3a
Supplementary Table 3a. Starting compositions for partial melting simulations using pMELTS.
Starting compositions	Peridotitea	MSCS-3Gb	EPSMc	Bulk Ad	Bulk Be	Bulk Cf	Bulk Dg	Bulk Eh	Bulk Fi	Bulk Gj	Bulk Hk	Bulk Il	Bulk Jm
SiO2	45.3514	62.3079	68.995	46.1577	47.0978	48.7143	46.4906	47.6908	46.4363	47.0872	46.6562	47.4389	48.4824
TiO2	0.120482	0.853671	0.673367	0.160514	0.190801	0.271193	0.150618	0.180723	0.225429	0.288394	0.170287	0.200164	0.239995
Al2O3	4.17671	18.4694	14.7437	4.88563	5.60353	7.04098	4.68923	5.23092	4.92482	5.37367	4.78178	5.14477	5.62866
Cr2O3	0.672691	0	0	0.642055	0.602531	0.542387	0.642635	0.60241	0.639035	0.618843	0.638983	0.618763	0.591806
FeO	8.01205	5.93552	4.68342	7.9053	7.80277	7.60346	7.84215	7.68072	7.6138	7.37486	7.63177	7.40364	7.09952
MnO	0.130522	0.230993	0.100503	0.140449	0.14059	0.150663	0.130535	0.130522	0.123992	0.120074	0.123982	0.120058	0.114828
MgO	38.1827	2.90248	2.52261	36.4165	34.6455	31.137	36.4494	34.6386	36.2737	35.1284	36.2754	35.1313	33.606
CaO	3.06225	2.98283	2.45226	3.10995	3.01265	3.04339	3.03243	3.00201	2.92646	2.84499	2.97619	2.92457	2.85575
Na2O	0.281124	2.64136	2.62312	0.401284	0.522193	0.753315	0.401647	0.512048	0.329864	0.359105	0.485397	0.607937	0.771299
K2O	0.0100402	3.50507	2.94472	0.180578	0.361518	0.713138	0.160659	0.301205	0.502298	0.797636	0.255398	0.402585	0.598804
P2O5	0	0.170734	0.261307	0	0.0200844	0.0301326	0.0100412	0.0301205	0.00426693	0.00682695	0.00458281	0.007332	0.010997
Total	100	100	100	100	100	100	100	100	100	100	100	100	100
aPeridotite bulk composition synthesized for experiments by Zhang et al. (2019) (see suppl. Ref 6) and normalized to 100.
bMSCS-3G is a glass composition similar to a pelagic sediment synthesized for experiments by Zhang et al.(2019) (see suppl. Ref 6) and normalized to 100.
cEPSM is a pelitic starting composition synthesized in the experiments performed by Spandler et al., 2017 (see suppl. ref 11) and normalized to 100.
dMixture of 5% MSCS-3G and 95% peridotite
eMixture of 10% MSCS-3G and 90% peridotite
fMixture of 20% MSCS-3G and 80% peridotite
gMixture of 5% EPSM (see suppl. Ref 11) and 95% peridotite
hMixture of 10% EPSM (see suppl. Ref 11) and 90% peridotite
iMixture of 95% peridotite mixed with 5% of a 30% partial melt where partial melting is performed at 3GPa
jMixture of 92% peridotite mixed with 8% of a 30% partial melt where partial melting is performed at 3GPa
kMixture of 95% peridotite mixed with 5% of a 60% partial melt where partial melting is performed at 3GPa
lMixture of 92% peridotite mixed with 8% of a 60% partial melt where partial melting is performed at 3GPa
mMixture of 88% peridotite mixed with 12% of a 60% partial melt where partial melting is performed at 3GPa

## Sheet: Table_S3b
Supplementary Table 3b. pMELTS Partial melting parameters tested.
Bulk composition	Mixing proportions	Pressure (GPa)	H2O (wt%)	fO2
Aa	5-95	3	0.1	QFMb
A	5-95	3	none	QFM
A	5-95	2	0.1	QFM
A	5-95	2	none	QFM
B	10-90	3	0.1	QFM
B	10-90	3	none	QFM
B	10-90	2	0.1	QFM
B	10-90	2	none	QFM
C	5-95	3	0.1	QFM
C	5-95	3	none	QFM
C	5-95	2	0.1	QFM
C	5-95	2	none	QFM
D	10-90	3	0.1	QFM
D	10-90	3	none	QFM
D	10-90	2	0.1	QFM
D	10-90	2	none	QFM
E	5-95	3	0.1	QFM
E	5-95	3	none	QFM
E	5-95	2	0.1	QFM
E	5-95	2	none	QFM
F	8-92	3	0.1	QFM
F	8-92	3	none	QFM
F	8-92	2	0.1	QFM
F	8-92	2	none	QFM
G	5-95	3	0.1	QFM
G	5-95	3	none	QFM
G	5-95	2	0.1	QFM
G	5-95	2	none	QFM
H	8-92	3	0.1	QFM
H	8-92	3	none	QFM
H	8-92	2	0.1	QFM
H	8-92	2	none	QFM
I	12-88	3	0.1	QFM
I	12-88	3	none	QFM
I	12-88	2	0.1	QFM
I	12-88	2	none	QFM
aSee compositoin descriptions from Supplementary Table 3a
bQuartz-magnetite-fayalite oxygen buffer
