# Supplementary material for: Extreme isotopic heterogeneity in Samoan clinopyroxenes constrains sediment recycling
Source: Nat Commun. 2021 Feb 23;12:1234. doi: 10.1038/s41467-021-21416-9 (PMC7902626; doi:10.1038/s41467-021-21416-9)
Supplement: Supplementary file 7 — Supplementary Data 4 [file 41467_2021_21416_MOESM7_ESM.xlsx]

## Sheet: Table_S4
Supplementary Table 4. Trace element analysis and estimated precision of NIST612 glass by LA-ICP-MS.
	NIST612 measured value		NIST612 published valueb
element	Mean (ppm)a	2 RSD %	Mean (ppm)	Uncertaintyc
Sc	41.2	11	39.9	0.9
Ti	43.8	36.3	44	2.3
Cr	36.3	32.7	36.4	1.5
Sr	79.1	12.5	78.4	0.2
Y	38.3	12.6	38.3	1.4
Zr	38.4	13	37.9	1.2
Nb	40.3	12.2	38.9	2.1
Ba	40.3	15.4	39.3	0.9
La	36.1	13.5	36	0.7
Ce	39	12.7	38.4	0.7
Pr	37.3	11	37.9	1
Nd	36.2	13	35.5	0.7
Sm	38.6	18.3	37.7	0.8
Eu	35.2	12.8	35.6	0.8
Gd	36.9	13.3	37.3	0.9
Tb	36.3	11.6	37.6	1.1
Dy	36.5	15	35.5	0.7
Ho	38.1	10.1	38.3	0.8
Er	38.3	13.8	38	0.9
Tm	38	9.5	36.8	0.6
Yb	39.3	12	39.2	0.9
Lu	37	10.7	37	0.9
Th	38	9.9	37.79	0.08
aThis is a mean of the 47 analyses performed for each element during the same analytical session that the cpxs were analyzed.
bPublished values from Jochum et al. (2011) (see suppl. Ref 17)
cUncertainty caluclated at the 95% confidence level
